# Supplementary material for: “But some were more equal than others:” Exploring inequality at Neolithic Çatalhöyük
Source: PLoS One. 2024 Sep 6;19(9):e0307067. doi: 10.1371/journal.pone.0307067 (PMC11379307; doi:10.1371/journal.pone.0307067)
Supplement: S2 Table — This table summarizes the plant contents of all of the well-preserved and fully exposed burned buildings with visible—and hence presumably intentional—plant concentrations. It corroborates widespread use of all three cereals, at least one pulse crop and at least one other taxon (often wild mustard, in addition to other fruit/nut taxa). H = “History house” [sensu 86, 109]. LE = “large and elaborate” building [110]. “f-t” means “free-threshing.” “x” = <30 items max per individual unit. “xx” = >30 items. “S” = discrete concentration (“storage” deposit). “Ext” = external. Building 150 is not otherwise included in this paper; it is used here only to illustrate a pattern across burned buildings. (XLSX) [file pone.0307067.s002.xlsx]

## Sheet: Table S2
Level	South O	TP(C) M	North G	North G	North G	North G
Building	80	150	1 H	52 LE	77 LE	131 LE
Phase of Occupation	Middle	Late	Middle	Middle	Middle	Middle
No. samples	18	24	28	48	36	12
glume bases	xx	xx	xx	xx	S	S
glume wheat grain	xx	xx	xx	xx	S	S
barley rachis	xx	x	x	xx	x	x
naked barley grain	S	S	xx	S	xx	xx
f-t wheat rachis	xx	x	xx	xx	xx	x
f-t wheat grain	xx	xx	x	S	x	x
pea	S	S	S	S	S	S
lentil		S	S	x	x	x
bitter vetch		S	x	x	x	x
chickpea			x	x		x
grasspea		S
wild mustard	xx	xx	S	S	S	S
almond/plum	x		x	S	x	x
acorn	x		S	x	x	x
hackberry	x	x	x	xx	x	x
rock rose	x	x	xx	xx	x
pistachio		x	x	x	x	x
fig						x
S plus xx deposits
Cereals	3	3	3	3	3	2
Pulses	1	4	2	1	1	1
Fruit/nut	1	1	3	4	1	1
H = “History house” [sensu 86, 109].
LE = “large and elaborate” building [110]
