# Supplementary material for: “But some were more equal than others:” Exploring inequality at Neolithic Çatalhöyük
Source: PLoS One. 2024 Sep 6;19(9):e0307067. doi: 10.1371/journal.pone.0307067 (PMC11379307; doi:10.1371/journal.pone.0307067)
Supplement: S3 Table — *Holocene marine shells include twelve species that originate from the Aegean and the Mediterranean seas and two species (Antalis dentalis, Ostrea edulis) that live only in the Aegean. These shells thus originated at least 150 (Mediterranean) or 400 (Aegean) km from Çatalhöyük. The most commonly encountered fossil shell is Dentalium (n = 188), which originated in the Hatay and İskenderun basins >300–400 km from the site. Other fossil shell taxa originated in the Taurus Mountains, at least 50 km away [198]. ^ Carbon and nitrogen stable isotope analyses have demonstrated that Çatalhöyük inhabitants consumed animals that had fed in a range of locations across the Konya Plain; intraspecific variation is high and changes through time [131, 133, 230]. Sitewide human C and N data reveal no evidence for sex-based distinctions in diet [131]. There are, however, age-based distinctions in diet [231]. We therefore note the average ages of the individuals providing the stable isotope data in our samples for each house. The sex composition of each sample is also reported. While all unburned, mostly complete primary interments were sampled for stable C and N isotope analysis, only those with good collagen preservation yielded data. Most buildings contained individuals unrepresented in S2 Table data. (XLSX) [file pone.0307067.s003.xlsx]

## Sheet: Table S3
					Architecture						Shells*					Stone					Mammals		Plants				Mortuary							C and N isotopes^
Occupation phase	Building	Level	% of building that was excavated	Burned building?	Internal m2	Side room m2	Side room m2 / Internal m2	Platform m2	Paintings	number of known rebuilds	Exotic shells	# of exotic shell sources	Marine shells (Mediterranean + Aegean)	Fossil shells (Hatay+Taurus)	Shells in fills	# of exotic fluorapatite and turquoise beads	# of non-local stone material types	Number of grinding tools with use faces	Total area of use face of grinding tools (cm2)	fixed grinding installations= area of use face in cm2	Faunal Installations (in situ)	Faunal special deposits	# of Types of plant remains (Cereals; Pulses: Fruit/Nuts)	Cereals	Pulses	Fruit/nut	Burial MNIs (primary and secondary)	Adult:subadult burials	# of primary individuals	# of secondary individuals	Grave goods (intentionally placed)	Grave contents (all)	Grave contents (intentionally placed & items of unknown intentionality)	# of indivs with C and N isotopic data	Average δδ13C	Average δ15N	ave sex cat	ave age cat
Early	2	South K	75		22.1	5.1	0.230769	6.27	2	0	8	2	7	1	6	0	0	0	0	0	0	7	3	3	4	4	0	n/a	0	0	0	0	0		n/a	n/a	n/a	n/a
	17	South K	75		35.7	9.1	0.254902	6.11	31	4	16	2	16		4	0	1	0	0	0	0	0	3	3	3	6	25	12:13:00	25	0	57	178	174	4	-18.5	11.3	1.25	5.25
	160	South K	100		22.8	6.7	0.29386	3.07	2	4	1	1	1	0	0	0	1	0	0	0	0	17	3	3	1	1	4	2:2	4	0	8	12	9	2	-18.9	11.5	5	5.5
	43	South L	75		24.1	4.9	0.20332	5.7	3	4	3	1	3	0	0	0	1	0	0	0	0	0	3	3	1	5	9	2:7	9	0	8	13	9	1	-18.8	11.5	2	4
Middle	119	North F	75		27.5	6	0.218182	11.33	2	2	0	0	0	0	0	0	3	0	0	0	0	0	3	3	3	3	0	n/a	0	0	0	0	0		n/a	n/a	n/a	n/a
	132	North F	75		n/a	n/a	n/a	n/a	3	0	6	2	5	1	0	1	1	0	0	0	0	0	3	3	4	6	10	6:4	10	0	29	46	43	2	-19	12	4.5	5
	1	North G	100	Y	38	9.8	0.257895	11.91	21	2	85	2	9	76	17	3	2	0	0	0	2	15	3	3	4	6	60	28:32	52	8	72	92	82		n/a	n/a	n/a	n/a
	3	North G	100		27.5	6.3	0.229091	10.11	15	0	6	2	4	2	5	0	2	0	0	0	2	30	3	3	2	5	8	4:4	8	0	20	92	92		n/a	n/a	n/a	n/a
	49	North G	100		15.1	2.3	0.152318	5.55	31	0	54	2	1	53	4	0	3	0	0	0	0	25	3	3	3	7	15	05:10:00	15	0	38	61	58	4	-18.7	12.5	2	5.5
	51	North G	100		11.1	0	0	3.86	0	0	3	1	3	0	3	1	1	0	0	0	0	0	n/a	n/a	n/a	n/a	0	n/a	0	0	0	0	0		n/a	n/a	n/a	n/a
	52	North G	85	y	44.7	8.5	0.190157	9.32	13	0	3	2	2	1	3	0	3	3	3710	0	5	26	3	3	4	6	18	05:13:00	15	3	33	40	37	2	-19.6	12.4	3.5	4.5
	59	North G	100		50.1	29.5	0.588822	14.53	3	3	0	0	0	0	0	0	1	0	0	0	0	0	2	3	0	3	1	1:0	1	0	0	0	0	1	-19.6	10.9	1	5
	77	North G	100	y	28.2	7.9	0.280142	8.44	48	2	223	3	165	58	1	2	3	12	9453	627	3	60	3	3	3	6	39	17:22:00	34	5	66	82	81	(no collagen in any remains)	n/a	n/a	n/a	n/a
	114	North G	75		n/a	n/a	n/a	n/a	13	0	44	2	43	1	6	1	2	2	495	316	0	16	2	3	0	1	15	9:6	15	0	21	30	30	5	-19	11.7	3.4	4.8
	131	North G	100	y	46.6	15.7	0.33691	10.13	13	3	575	3	538	37	0	2	2	0	0	0	2	0	3	3	4	6	41	21:20:00	16	25	70	124	124		n/a	n/a	n/a	n/a
	50	South M	75		16	3.1	0.19375	6.59	2	0	1	1	0	1	0	0	0	0	0	0	0	2	3	3	3	1	15	7:8	15	0	28	52	37	4	-18.4	12.2	3.75	5.5
	97	South O	100	y	n/a	n/a	n/a	n/a	1	0	6	2	4	2	2	0	2	0	0	0	1	24	3	3	2	5	14	6:8	14	0	6	20	16		n/a	n/a	n/a	n/a
Late	65	South Q	100		24	5.3	0.220833	8.04	0	4	4	2	3	1	2	2	3	2	1095	0	0	30	3	3	1	5	16	06:10:00	13	3	3	82	79	2	-18.3	13.5	5	6
	56	South R	100		31	4.7	0.151613	13.01	0	4	2	1	2	0	0	1	1	1	1221	0	0	0	3	3	1	3	4	2:2	2	2	6	10		1	-18.3	13.3	2	5
	44	South S	100		n/a	n/a	n/a	n/a	13	4	14	3	9	5	7	26	3	3	1112	0	0	0	3	3	3	6	16	10:6	16	0	8	17	17	4	-19	13	2.5	4.5
