# Supplementary material for: “But some were more equal than others:” Exploring inequality at Neolithic Çatalhöyük
Source: PLoS One. 2024 Sep 6;19(9):e0307067. doi: 10.1371/journal.pone.0307067 (PMC11379307; doi:10.1371/journal.pone.0307067)
Supplement: S4 Table — (XLSX) [file pone.0307067.s004.xlsx]

## Sheet: Table S4
Data Category		Variable	Gini Score	N
Architecture		# of rebuilds	0.6	9
		internal m2	0.235	8
		paintings	0.416	9
		platform m2	0.19	8
		side room m2	0.44469	8
		side room/internal m2	0.3284	8
Ecofacts	Fauna	faunal installations	0.55556	9
		faunal special deposits	0.5065	9
	Plants	# of plant types	0.068	8
		cereals	0	8
		fruits and nuts	0.1875	8
		plant pulses	0.3378	8
	Shells	# of exotic shell sources	0.2353	9
		exotic shells	0.70986	9
		fossil shells	0.6	9
		marine shells	0.794	9
		shells in fills	0.54131	9
Lithics		# grinding tools with use faces	0.797	9
		use face of fixed grinding installations cm2	0.8144	9
		use face of grinding tools cm2	0.8124	9
		# exotic beads	0.5679	8
		# non-local stone types	0.18713	9
Mortuary Remains	Burials	MNI (all)	0.4794	9
		primary MNI	0.46	9
		secondary MNI	0.7426	9
		subadult/adult	0.453	8
	Grave Goods	grave goods (all)	0.42	9
		grave goods (placement clearly intentional)	0.4	9
		grave goods (placement of unknown intentionality)	0.406	9
