# Supplementary material for: “But some were more equal than others:” Exploring inequality at Neolithic Çatalhöyük
Source: PLoS One. 2024 Sep 6;19(9):e0307067. doi: 10.1371/journal.pone.0307067 (PMC11379307; doi:10.1371/journal.pone.0307067)
Supplement: S5 Table — (XLSX) [file pone.0307067.s005.xlsx]

## Sheet: Table S5
Data Category		Variable	Burned GINI	Unburned GINI	Burned N	Unburned N
Architecture		# of rebuilds	0.3214	0.8	4	5
		internal m2	0.0983	0.3117	4	4
		paintings	0.2974	0.477	4	5
		platform m2	0.071	0.2685	4	4
		side room m2	0.147	0.607	4	4
		side room/internal m2	0.11	0.477	4	4
Ecofacts	Fauna	faunal installations	0.208	0.8	4	5
	Fauna	faunal special deposits	0.473	0.479	4	5
	Plants	# of plant types	0	0.1	4	4
	Plants	cereals	0	0	4	4
	Plants	fruits and nuts	0	0.313	4	4
	Plants	plant pulses	0.05	0.55	4	4
	Shells	# of exotic shell sources	0.1	0.286	4	5
	Shells	exotic shells	0.52314	0.557	4	5
	Shells	fossil shells	0.358	0.771	4	5
	Shells	marine shells	0.618	0.698	4	5
	Shells	shells in fills	0.631	0.3111	4	5
Lithics		# grinding tools with use faces	0.72	0.875	5	8
		use face of fixed grinding installations cm2	0.8	0.875	5	8
		use face of grinding tools cm2	0.8873	0.875	5	8
		# exotic beads	0.3214	0.6	4	5
		# non-local stone types	0.1	0.222	4	5
Mortuary Remains	Burials	MNI (all)	0.203	0.451	4	5
		primary MNI	0.2756	0.4513	4	5
		secondary MNI	0.421	0.01	4	5
		subadult/adult	0.213	0.43	4	4
	Grave Goods	grave goods (all)	0.126	0.491	4	5
		grave goods (placement clearly intentional)	0.194	0.536	4	5
		grave goods (placement of unknown intentionality)	0.202	0.538	4	5
