# Supplementary material for: “But some were more equal than others:” Exploring inequality at Neolithic Çatalhöyük
Source: PLoS One. 2024 Sep 6;19(9):e0307067. doi: 10.1371/journal.pone.0307067 (PMC11379307; doi:10.1371/journal.pone.0307067)
Supplement: S6 Table — (XLSX) [file pone.0307067.s006.xlsx]

## Sheet: Table S6
Data Category		Variable	Early Gini	Middle Gini	Late Gini	Early N	Mid N	Late N
Architecture		# of rebuilds	0.25	0.65385	0	4	13	3
		internal m2	0.1005	0.245		4	10	2
		paintings	0.57895	0.54359	0.667	4	13	3
		platform m2	0.118	0.1854		4	10	2
		side room m2	0.1376	0.451		4	10	2
		side room/internal m2	0.0755	0.296		4	10	2
Ecofacts	Fauna	faunal installations	0.01	0.6564	0.01	4	13	3
		faunal special deposits	0.6042	0.584	0.667	4	13	3
	Plants	# of plant types	0	0.049	0	4	13	3
		cereals	0	0	0	4	12	3
		fruits and nuts	0.25	0.229	0.143	4	12	3
		plant pulses	0.3056	0.2708	0.2677	4	12	3
	Shells	# of exotic shell sources	0.167	0.2797	0.222	4	13	3
		exotic shells	0.446	0.786	0.4	4	13	3
		fossil shells	0.667	0.709	0.556	3	13	3
		marine shells	0.454	0.84596	0.333	4	13	3
		shells in fills	0.55	0.6454	0.5185	4	13	3
Lithics		# grinding tools with use faces	0.01	0.8597	0.01	4	13	3
		use face of fixed grinding installations cm2	0.01	0.872	0.01	4	13	3
		use face of grinding tools cm2	0.01	0.87	0.02	4	13	3
		# exotic beads	0	0.646	0.5747	4	13	3
		# non-local stone types	0.25	0.25846	0.19	4	13	3
Mortuary Remains	Burials	MNI (all)	0.526	0.494	0.222	4	13	3
		primary MNI	0.526	0.453	0.301	4	13	3
		secondary MNI	0	0.82	0.4	4	13	3
		subadult/adult	0.298	0.294	0.222	3	11	3
	Grave Goods	grave goods (all)	0.5856	0.472	0.196	4	13	3
		grave goods (placement clearly intentional)	0.659	0.441	0.44	4	13	3
		grave goods (placement of unknown intentionality)	0.67969	0.4587	0.323	4	13	3
